# Supplementary material for: Attitudes to Three Weight Maintenance Strategies: A Qualitative Study
Source: Nutrients. 2022 Oct 22;14(21):4441. doi: 10.3390/nu14214441 (PMC9655049; doi:10.3390/nu14214441)
Supplement: Supplementary file 1 [file nutrients-14-04441-s001.zip]

Archive with 1 entries (1 files):
- nutrients-1933941-supplementary.pdf
